# Supplementary material for: The African swine fever virus protease pS273R inhibits DNA sensing cGAS-STING pathway by targeting IKKε
Source: Virulence. 2022 May 1;13(1):740–56. doi: 10.1080/21505594.2022.2065962 (PMC9067533; doi:10.1080/21505594.2022.2065962)
Supplement: Supplemental Material [file KVIR_A_2065962_SM4607.zip]

Archive with 9 entries (8 files):
- supplementary/
- supplementary/New raw data of promoter and RT-qPCR assay.xlsx
- supplementary/New raw WB data.pdf
- supplementary/Raw data of RT-qPCR and promoter assay.xlsx
- supplementary/Raw data of TCID50-HEK293T cells.pdf
- supplementary/Raw data of TCID50-PAM cells.pdf
- supplementary/Raw data of WB and microscopy images.pdf
- supplementary/Raw data of WB Fig 9D, SupFig 5 and 6.pdf
- supplementary/Supplemental Material_Clean copy.docx
