# Supplementary material for: The African swine fever virus protease pS273R inhibits DNA sensing cGAS-STING pathway by targeting IKKε
Source: Virulence. 2022 May 1;13(1):740–56. doi: 10.1080/21505594.2022.2065962 (PMC9067533; doi:10.1080/21505594.2022.2065962)
Supplement: Supplemental Material [file KVIR_A_2065962_SM4607.zip › supplementary/New raw data of promoter and RT-qPCR assay.xlsx]

## Sheet: Sheet1
FIG1A-1	Mean	SD	FIG1A-2	Mean	SD
MOCK	1	0.283055	MOCK	1	0.123114
cGAS+STING	319.7	10.3107	cGAS+STING	158.541	6.52703
cGAS+STING+S273R	122.04	3.10383	cGAS+STING+S273R	65.9726	0.8532
FIG9F-1	Mean	SD	FIG9F-2	Mean	SD	FIG9F-3	Mean	SD	FIG9F-4	Mean	SD
mock	1	0.036741	mock	1	1.08146	mock	0	0	mock	0	0
control siRNA	9.91098	0.292576	control siRNA	11.2288	0.510499	control siRNA	1	0.000209	control siRNA	1	0.001517
S273R siRNA1	34.9337	0.138681	S273R siRNA1	67.9843	1.56478	S273R siRNA1	0.357633	0.000191	S273R siRNA1	0.324595	0.001294
S273R siRNA2	92.1498	0.188575	S273R siRNA2	181.226	0.133441	S273R siRNA2	0.276381	0.000193	S273R siRNA2	0.270557	0.001105
