# Supplementary material for: The African swine fever virus protease pS273R inhibits DNA sensing cGAS-STING pathway by targeting IKKε
Source: Virulence. 2022 May 1;13(1):740–56. doi: 10.1080/21505594.2022.2065962 (PMC9067533; doi:10.1080/21505594.2022.2065962)
Supplement: Supplemental Material [file KVIR_A_2065962_SM4607.zip › supplementary/Raw data of RT-qPCR and promoter assay.xlsx]

## Sheet: Sheet1
FIG1	FIG1A-1	Mean	SD	FIG1A-2	Mean	SD	FIG1A-3	Mean	SD	FIG1B-1	Mean	SD	FIG1B-2	Mean	SD	FIG1B-3	Mean	SD	FIG1B-4	Mean	SD
	MOCK	1	0.383055	MOCK	1	0.154984	MOCK	1	0.008926	MOCK	1	0.126154	MOCK	1	0.427625	MOCK	1	0.27599	MOCK	1	0.254305
	cGAS+STING	439.4	22.3107	cGAS+STING	189.541	7.59709	cGAS+STING	9.06032	0.11196	cGAS+STING	17.9408	0.182599	cGAS+STING	23.3432	0.100717	cGAS+STING	22.7642	0.38751	cGAS+STING	7.05019	0.092071
	cGAS+STING+S273R	231.29	6.70383	cGAS+STING+S273R	125.099	3.0572	cGAS+STING+S273R	4.57937	0.208539	cGAS+STING+S273R	5.8912	0.21408	cGAS+STING+S273R	13.0822	0.248194	cGAS+STING+S273R	13.9525	0.263846	cGAS+STING+S273R	5.29993	0.248738
FIG2
	FIG2A-1	Mean	SD	FIG2A-2	Mean	SD	FIG2A-3	Mean	SD	FIG2A-4	Mean	SD	FIG2B-1	Mean	SD	FIG2B-2	Mean	SD	FIG2B-3	Mean	SD	FIG2C-1	Mean	SD	FIG2C-2	Mean	SD	FIG2C-3	Mean	SD	FIG2D-1	Mean	SD	FIG2D-2	Mean	SD	FIG2D-3	Mean	SD
	MOCK	1	0.051408	MOCK	1	0.28428	MOCK	1	0.051408	MOCK	1	0.28428	MOCK	1	0.171879	MOCK	1	0.16131	MOCK	1	0.242877	MOCK	1	0.171879	MOCK	1	0.16131	MOCK	1	0.242877	MOCK	1	0.185275	MOCK	1	0.168816	MOCK	1	0.031229
		0.973472	0.237349		1.14012	0.050959		0.973472	0.237349		1.14012	0.050959		3.78721	0.178195		1.09675	0.275564		2.06374	0.117177		3.78721	0.178195		3.09675	0.275564		2.06374	0.117177		0.206302	0.095312		0.0135	0.086733		2.54203	0.048215
	polydA:dT 0.5	14.196	0.286962	polydA:dT 0.5	6.94286	0.031912	cGAMP 1.0	27.0663	0.959401	cGAMP 1.0	9.80422	0.629282	polydA:dT 1.0	121.576	0.190508	polydA:dT 1.0	394.745	15.1365	polydA:dT 1.0	9.95397	0.191293	45bp dsDNA1.0	1925.56	0.312633	45bp dsDNA1.0	12.0137	0.505204	45bp dsDNA1.0	46.4518	0.332443	cGAMP2.0	461.707	0.626137	cGAMP2.0	46.0496	0.15872	cGAMP2.0	81.761	0.084898
		5.57899	0.21161		4.84856	0.165508		13.3083	1.22808		3.45043	0.01728		43.1313	0.121679		117.382	4.53972		4.03214	0.222864		45.4167	0.503775		5.45132	0.262004		12.2738	0.12231		225.073	0.080645		32.4462	0.211243		34.3115	0.118489
	polydA:dT 1.0	21.279	1.10162	polydA:dT 1.0	12.8952	0.532176	cGAMP2.0	33.3226	0.560526	cGAMP2.0	13.1247	0.323954
		9.53306	0.015016		5.11378	0.079189		15.171	1.92966		6.36008	0.173262
FIG4	FIG4D-1	Mean	SD	FIG4D-2	Mean	SD	FIG4D-3	Mean	SD
	MOCK	0	0.080025	MOCK	1	0.520352	MOCK	1	0.079216
		0	0.061169		0.745987	0.05739		0.295703	0.048207
	HSV MOI 0.01	1	0.05564	HSV MOI 0.01	15.1105	0.166573	HSV MOI 0.01	10.4911	0.163152
		8.84856	0.025063		5.0941	0.424948		3.14017	0.193093
	HSV MOI 0.1	1.60039	0.325037	HSV MOI 0.1	21.4234	0.443822	HSV MOI 0.1	16.1874	0.443822
		11.1896	0.554197		9.97673	0.005645		7.92954	0.005645
FIG5	FIG5C	Mean	SD	FIG5E	Mean	SD	FIG5F	Mean	SD
	MOCK	0	0.014442	MOCK	1	0.533387	MOCK	1	0.533387
		0	0.209695		0.639401	0.556659		0.639401	0.556659
	VSV MOI 0.001	1	0.024278	VSV MOI 0.001	8.21144	0.117083	VSV MOI 0.001	4.55687	0.099564
		4.55976	0.138691		4.0472	0.444927		3.17419	0.035936
	VSV MOI 0.01	13.8435	0.459695	VSV MOI 0.01	39.8396	0.055995	VSV MOI 0.01	10.8792	0.102627
		17.148	0.095663		28.7854	0.578693		8.0237	0.333896
FIG6	FIG6A-1	Mean	SD	FIG6A-2	Mean	SD	FIG6A-3	Mean	SD	FIG6B-1	Mean	SD	FIG6B-2	Mean	SD	FIG6B-3	Mean	SD	FIG6C-1	Mean	SD	FIG6C-2	Mean	SD	FIG6D	Mean	SD	FIG6E	Mean	SD	FIG6F-1	Mean	SD	FIG6F-2	Mean	SD	FIG6F-3	Mean	SD	FIG6I		Mean	SD
	MOCK	1	0.000633	MOCK	1	0.133379	MOCK	1	0.101961	MOCK	1	0.115321	MOCK	1	0.301301	MOCK	1	0.043497	MOCK	1	0.033054	MOCK	1	0.133379	MOCK	1	0.049424	MOCK	1	2.13539	MOCK	1	0.242839	MOCK	1	0.079556	MOCK	1	0.15853	MOCK	Vector	0	0.957738
	TBK1	7.68407	0.852496	TBK1	150.089	20.3619	TBK1	14.537	1.84011	IKKε	26.4553	3.39412	IKKε	68.2577	9.58221	IKKε	23.8272	0.621665	IRF3-5D	9.59403	1.79701	IRF3-5D	31.9114	4.21303	IKKβ	14.4096	0.695401	P65	265.663	10.0493	IKKε	25.546	0.166587	IKKε	28.1651	0.416705	IKKε	8.5691	0.04994		IKKε	0	0.068676
	TBK1+S273R	7.9356	1.81475	TBK1+S273R	159.373	22.8714	TBK1+S273R	16.3739	0.763065	IKKε+S273R 250	16.8825	0.478579	IKKε+S273R 250	38.3655	4.04104	IKKε+S273R 250	11.8491	1.30142	IRF3-5D+S273R	8.62373	2.2373	IRF3-5D+S273R	32.5301	5.41739	IKKβ+S273R	13.2606	2.28477	P65+S273R	261.49	19.8348	IKKε+S273R 250	12.7363	0.180672	IKKε+S273R 250	7.75141	0.085922	IKKε+S273R 250	4.93283	0.120648		IKKε+S273R	0	0.073637
										IKKε+S273R 500	10.2698	1.82536	IKKε+S273R 500	16.5799	0.454115	IKKε+S273R 500	6.62929	0.369468													IKKε+S273R 500	8.12706	0.098168	IKKε+S273R 500	4.75861	0.158662	IKKε+S273R 500	1.80791	0.12301	HSV MOI 0.01	Vector	34.3781	0.760587
FIG8	FIG8B-1	Mean	SD	FIG8B-2	Mean	SD	FIG8B-3	Mean	SD	FIG8C-1	Mean	SD	FIG8C-2	Mean	SD	FIG8C-3	Mean	SD																							IKKε	1	0.542211
	Vector	1	0.049224	Vector	1	0.070872	Vector	1	0.112386	Vector	1	0.054693	Vector	1	0.072701	Vector	1	0.051478																							IKKε+S273R	5.6079	0.352615
	S273R	0.986179	0.047238	S273R	2.3112	0.02224	S273R	1.21007	0.024838	S273R	0.777415	0.128782	S273R	1.31733	0.004277	S273R	1.40243	0.192908																						HSV MOI 0.1	Vector	148.816	3.67159
	H168R	1.08287	0.07721	H168R	1.78732	0.009945	H168R	0.818308	0.015865	H168R	0.749095	0.014005	H168R	0.786947	0.096711	H168R	1.49172	0.036201																							IKKε	16.6635	0.120709
	N187A	0.998687	0.174656	N187A	1.49599	0.138484	N187A	0.78843	0.030255	N187A	0.620393	0.006471	N187A	0.952379	0.041876	N187A	1.23187	0.098135																							IKKε+S273R	34.4603	0.137673
	C232S	0.967636	0.026489	C232S	1.32641	0.043082	C232S	0.884008	0.089117	C232S	0.78862	0.005146	C232S	0.936253	0.004287	C232S	1.69562	0.062483
	N1-20	1.04893	0.070087	N1-20	1.16468	0.079084	N1-20	1.13311	0.044009	N1-20	0.891057	0.020699	N1-20	0.894065	0.041418	N1-20	1.65662	0.343666
	N256-273	1.089	0.138239	N256-273	1.13032	0.004762	N256-273	1.0174	0.055785	N256-273	0.643518	0.098513	N256-273	0.965617	0.096761	N256-273	1.73405	0.024574
	cGAS+STING	14.4935	0.407266	cGAS+STING	42.1456	0.35967	cGAS+STING	7.00779	0.000268	IKKε	22.3355	0.054394	IKKε	51.2993	0.0192	IKKε	9.33154	0.248649
	cGAS+STING+S273R	6.56117	0.259613	cGAS+STING+S273R	17.1127	0.506353	cGAS+STING+S273R	3.73124	0.036523	IKKε+S273R	17.7622	0.197645	IKKε+S273R	29.8504	0.277111	IKKε+S273R	5.29731	0.102768
	cGAS+STING+H168R	12.6138	0.188914	cGAS+STING+H168R	32.7333	0.115319	cGAS+STING+H168R	7.58832	0.05549	IKKε+H168R	23.3779	0.223195	IKKε+H168R	54.5297	0.198202	IKKε+H168R	9.71202	0.121528
	cGAS+STING+N187A	20.0897	0.598939	cGAS+STING+N187A	67.2103	0.51591	cGAS+STING+N187A	7.48292	0.141056	IKKε+N187A	22.738	0.538518	IKKε+N187A	50.811	0.266025	IKKε+N187A	10.3461	0.044251
	cGAS+STING+C232S	17.8835	0.559262	cGAS+STING+C232S	56.4047	0.239589	cGAS+STING+C232S	6.45697	0.065847	IKKε+C232S	23.0639	0.375198	IKKε+C232S	49.1007	0.104231	IKKε+C232S	10.152	0.191728
	cGAS+STING+N1-20	14.5452	0.243844	cGAS+STING+N1-20	45.7079	0.217979	cGAS+STING+N1-20	7.28288	0.138852	IKKε+N1-20	18.6706	0.522426	IKKε+N1-20	48.3043	0.064005	IKKε+N1-20	9.57268	0.602671
	cGAS+STING+N256-273	15.1912	0.595407	cGAS+STING+N256-273	54.686	0.30947	cGAS+STING+N256-273	7.27204	0.187803	IKKε+N256-273	23.7696	0.725156	IKKε+N256-273	50.1012	0.175063	IKKε+N256-273	10.5169	0.260622
FIG9	FIG9A-1	Mean	SD	FIG9A-2	Mean	SD	FIG9A-3	Mean	SD	FIG9B-1	Mean	SD	FIG9B-2	Mean	SD	FIG9B-3	Mean	SD	FIG9D-1	Mean	SD	FIG9D-2	Mean	SD
	MOCK	1	0.962811	MOCK	1	0.12892	MOCK	1	0.046233	MOCK	1	0.399112	MOCK	1	0.062402	MOCK	1	0.062402	MOCK	1	0.143133	MOCK	1	0.162138
	polydA:Dt	5843.76	2.02794	polydA:Dt	598.951	1.52909	polydA:Dt	37.3199	0.110812	cGAMP	1900.14	2.10451	cGAMP	4251.2	1.65432	cGAMP	361.427	1.05444	IKKε	30.0843	0.61285	IKKε	21.3169	0.51347
	polydA:Dt+2-D08 50	3248.57	2.04036	polydA:Dt+2-D08 50	417.827	0.568543	polydA:Dt+2-D08 50	18.5179	0.041041	cGAMP+2-D08 50	1040.9	2.14974	cGAMP+2-D08 50	3065.73	1.86719	cGAMP+2-D08 50	133.657	1.0488	IKKε-K231R	12.3317	0.395408	IKKε-K231R	7.29281	0.292811
	polydA:Dt+2-D08 100	2329.6	2.04497	polydA:Dt+2-D08 100	280.229	0.538441	polydA:Dt+2-D08 100	7.71283	0.104014	cGAMP+2-D08 100	611.514	2.17335	cGAMP+2-D08 100	2446.05	0.189382	cGAMP+2-D08 100	86.4319	1.33857
SupFIG1	SupFIG1A	Mean	SD	SupFIG1B	Mean	SD	SupFIG1C	Mean	SD	SupFIG1D	Mean	SD	SupFIG1E	Mean	SD
	MGF360-1L	89.2371	1.44087	MGF505-2R	82.252	0.130012	M1249L	114.785	2.09526	CP204L	72.8348	1.78231	E184L	75.8684	1.64206
	MGF360-2L	92.7477	3.25265	MGF505-3R	86.0844	0.031736	M448R	112.404	3.02849	CP530R	120.711	4.04504	E183L	96.7078	3.85531
	KP177R	79.1028	5.76565	MGF505-5R	90.6738	0.080322	C129R	84.9147	5.36741	CP80R	67.9514	1.6301	E423R	80.4942	0.46519
	L83L	90.2507	8.24514	MGF505-6R	65.3854	0.01029	C84L	95.1261	3.27034	CP312R	89.9842	1.57369	E301R	85.8215	4.37697
	L60L	83.953	4.34091	MGF505-7R	52.8062	0.004501	C717R	95.3768	4.32723	O174L	93.9172	1.25825	E146L	84.5463	1.50545
	MGF360-3L	75.0798	4.44671	A224L	88.8307	0.070055	C122R	83.9111	3.12924	O61R	77.3679	3.10194	E199L	73.2427	4.70208
	MGF110-1L	59.5124	3.96227	A104R	69.8882	0.011725	C257L	93.2176	5.80631	NP419L	90.4168	1.84384	E165R	71.0199	5.35374
	MGF110-2L	68.162	2.88725	A240L	92.2641	0.044804	C475L	93.3995	5.3545	NP868R	102.419	5.09282	E120R	62.1391	4.70991
	MGF110-3L	64.6945	1.76381	A118R	67.3255	0.009455	C315R	75.7164	5.21371	D250R	127.652	0.509612	EP296R	106.064	0.355245
	MGF110-4L	68.9301	2.22918	A151R	61.7398	0.010472	C147L	84.7562	6.52172	D129L	127.249	3.52407	I267L	88.9616	1.30187
	MGF110-5L-6L	61.1774	3.42244	MGF360-15R	73.8563	0.048854	C62L	90.9384	5.01108	D79L	123.286	4.01224	E111R	111.958	1.47239
	MGF110-7L	78.9254	2.35417	A238L	153.504	0.730011	C962R	112.569	6.03658	D339L	95.5304	0.741823	I226R	115.836	0.392337
	MGF110-8L	84.9791	3.76104	A859L	71.9019	0.146226	B962L	111.742	5.71185	D1133L	97.7353	6.53688	I243L	99.1667	2.93782
	MGF100-1R	95.7124	1.88401	A179L	81.985	0.20019	B119L	109.031	5.20101	D117L	75.7149	4.38827	I73R	101.449	2.43536
	MGF110-11L	79.3453	11.552	A137R	90.4559	1.39039	B318L	107.715	5.0885	D205R	91.65	4.63433	I329L	112.352	2.83768
	MGF110-12L	88.2202	2.39142	F334L	51.4069	0.061052	B438L	107.044	5.33711	D345L	71.8513	1.27057	I215L	68.0605	1.50702
	MGF110-14L	81.4696	6.43657	F778R	67.6911	0.474861	B169L	104.486	5.19658	S183L	74.1542	3.24139	I177L	98.5683	0.768775
	MGF360-4L	52.9884	4.71043	F165R	85.2562	0.463422	B475L	101.924	5.21838	S273R	26.3426	1.33554	DP238L	124.187	5.36079
	X69R	44.6856	2.66306	K205R	110.874	0.385957	B354L	109.609	3.28939	P1192R	128.464	7.38327	MGF505-11L	119.141	1.63976
	MGF300-1L	39.4453	1.04583	K78R	99.0654	0.706759	B602L	65.54	2.01405	H359L	108.557	1.35039	MGF100-1L	114.583	5.16723
	MGF300-4L	39.3127	2.9305	K196R	84.7888	0.117627	B385R	66.9447	1.97329	H171R	112.962	2.07935	I7L	123.933	0.420477
	MGF300-8L	66.6311	0.019372	K145R	81.6833	0.053964	B646L	97.2554	1.13847	H124R	118.529	3.26217	I8L	118.357	6.7019
	MGF360-9L	69.9221	5.54089	K421R	129.945	0.493761	B125R	51.9502	1.53493	H339R	123.835	6.53754	I9R	110.512	9.44642
	MGF360-10L	74.4228	0.002305	EP84R	149.96	0.391179	B117L	117.603	5.12404	H223R	126.033	0.693995	I10L	116.453	9.48396
	MGF360-11L	73.61	0.041632	ER424R	101.071	0.494259	B407L	111.064	5.29335	H240R	140.786	4.24841	L11L	113.057	2.3523
	MGF505-1R	57.849	0.047851	EP152R	66.3164	0.062047	B175L	112.755	5.23228	R298L	139.328	5.73602	MGF360-18R	119.004	5.55208
	MGF360-12L	58.3752	0.03129	EP153R	71.7535	0.43644	B263R	117.544	5.70196	Q706L	95.437	5.47181	DP71L	105.682	2.13037
	MGF360-13L	85.7142	0.057196	EP402R	61.9251	0.013802	B66L	78.5247	3.5855	QP509L	111.543	0.046838	DP96R	66.3684	7.95508
	MGF360-14L	95.1176	0.095331	EP364R	75.9272	0.338956	CP123L	90.7606	3.24853	QP383R	104.647	0.491618	MGF360-21R	119.307	5.59359
	Control	100	0.197201	Control	100	0.197201	Control	100	0.197201	Control	100	0.19	Control	100	0.197201
SupFIG2	SupFIG2B		Mean	SD
	MOCK	Vector	0	0.957738
		IKKε	0	0.068676
		IKKε+S273R	0	0.073637
	VSV MOI 0.001	Vector	16.2009	0.175787
		IKKε	1	0.236296
		IKKε+S273R	5.10476	0.055394
	VSV MOI 0.01	Vector	35.819	0.118761
		IKKε	9.19804	0.086064
		IKKε+S273R	15.331	1.23509
SupFIG3	SupFIG3A	Mean	SD	SupFIG3B	Mean	SD
	MOCK	1	0.112213	MOCK	1	0.142704
	cGAS+STING	10.9585	0.089955	cGAS+STING	55.0949	0.046831
	cGAS+STING+2D08 50	6.19753	0.129024	cGAS+STING+2D08 50	44.016	0.05042
	cGAS+STING+2D08 100	4.92736	0.176887	cGAS+STING+2D08 100	37.8403	0.117579
